# Supplementary material for: Stapling Cysteine[2,4] Disulfide Bond of α-Conotoxin LsIA and Its Potential in Target Delivery
Source: Mar Drugs. 2024 Jul 14;22(7):314. doi: 10.3390/md22070314 (PMC11278161; doi:10.3390/md22070314)
Supplement: Supplementary file 1 [file marinedrugs-22-00314-s001.zip]

Archive with 1 entries (1 files):
- marinedrugs-3084103-supplementary.pdf
